# Supplementary material for: A large new Middle Jurassic ichthyosaur shows the importance of body size evolution in the origin of the Ophthalmosauria
Source: BMC Ecol Evol. 2024 Mar 16;24:34. doi: 10.1186/s12862-024-02208-3 (PMC10944604; doi:10.1186/s12862-024-02208-3)
Supplement: Supplementary file 1 — Additional file 1: Table 1. Measurements as related to size for adult baracromian ichthyosaurs. Measurements are in mm unless specified otherwise. [file 12862_2024_2208_MOESM1_ESM.xlsx]

## Sheet: Sheet1
Table 1: Measurements as related to size for adult baracromian ichthyosaurs. Measurements are in mm unless specified otherwise
taxon	age	mandibular length	orbital length	orbit/mandible	Total length (*= exact)	basioccipital width		references
St. quadriscissus	EJ	400-564	75-100	0.177305	2.0-3.1 m*	40-50		Maisch 2008; Maxwell, 2012
Argovisaurus	MJ	1250	250	0.2		121		this work
Mollesaurus	MJ	?	350			128		Fernandez 1999, Fernandez and Talevi 2014
UAMES 3411	MJ	?	?			57		Remeasured from cast
Chacaicosaurus	MJ	990	130	0.131313		71		Fernandez 1994
St. aaleniensis	MJ	280+	103-118			?		Maxwell 2012
Oph. Icenicus	M-LJ	1000	220-280	0.24	4 m	73-91		Moon 2016, Motani 2005
Cry. Kristiansenae	LJ	1390	270	0.194245	5.5 m	78 mm		Druckenmiller 2012; basioccipital width estimated from Delsett et al., 2019
Pal. Hoybergeti	LJ	910	290	0.318681		72		Druckenmiller 2012
Gengasaurus	LJ	685	?			?		Paparella 2017
Aegirosaurus (neotype)	LJ	565	104	0.184071	1.77 m *	?		Bardet 2000
Brachypterygius/Grendelius	LJ	810/1230	148/215			82-103		Moon 2018
Nannopterygius enthekiodon	LJ	600	130	0.19697	3.5 m	ca. 60 mm		Moon 2018; TL estimate by Zverkov and Jacobs, 2020, basioccipital width from figure (Zverkov and Jacobs, 2020)
Janusaurus	LJ	520	220	0.423077	3-4 m	14?		Roberts 2014
Jabalisaurus	LJ	750	180	0.24		?		Barrientos-Lara 2021
Thalassadraco	LJ	520	131	0.251923	2.25 m	?		Jacobs 2020
Acuetzpalin	LJ	880	?			~65		Barrientos-Lara 2020
Parrasaurus	LJ	1500	200	0.133333	5.8 m	?		Barrientos-Lara 2021
Pl. australis	EK	1450	200-250	0.172414	~6.0 m	?		Wade 1984
Acamptonectes	EK	1045	?			77		Fischer 2012
Muiscasaurus	EK	450-500	109			45		Maxwell 2016
Baptanodon natans	LJ	1030-1080	234	0.216667	ca. 4 m	90		Gilmore, 1905 (skull), Massare et al. 2006 (postcranium)
Pl. americanus	EK-LK	1200	144	0.12		75		Romer, 1968; McGowan, 1972
Pl. hercynicus	EK	1040			ca. 4 m	82		Kolb and Sander, 2009
Pl. platydactylus	EK	1170			4.5 m			Kolb and Sander, 2009
Caypullisaurus bonapartei	LJ-EK	1515		0.16				Fernandez 1997; Fernandez 2007
Athabascasaurus	EK				3.5 m			Druckenmiller and Maxwell, 2010
CIP-FCG-CBP-74, "Muiscasaurus"	EK	715	155	0.216783		80		Paramo-Fonseca et al. 2021
